# Supplementary material for: Interaction Between Human Skeletal and Mesenchymal Stem Cells Under Physioxia Enhances Cartilage Organoid Formation: A Phenotypic, Molecular, and Functional Characterization
Source: Cells. 2025 Sep 11;14(18):1423. doi: 10.3390/cells14181423 (PMC12468709; doi:10.3390/cells14181423)
Supplement: Supplementary file 1 [file cells-14-01423-s001.zip]

Archive with 1 entries (1 files):
- cells-3844226-supplementary.pdf
